# Supplementary material for: The impact of Medicaid expansion on coverage among those lacking housing basics, 2010-2019
Source: Health Aff Sch. 2026 Jun 4;4(6):qxag115. doi: 10.1093/haschl/qxag115 (PMC13234947; doi:10.1093/haschl/qxag115)
Supplement: qxag115_Supplementary_Data [file qxag115_supplementary_data.zip]

Archive with 6 entries (6 files):
- 0.Appendix_resubmit2.docx
- coi_disclosure.docx
- coi_disclosure_Freund.docx
- coi_disclosure_Kominski.docx
- coi_disclosure_Rasmussen.docx
- coi_disclosure_Zhang.docx
